# Supplementary material for: Sleep Duration and Stress Level in the Risk of Gastric Cancer: A Pooled Analysis of Case-Control Studies in the Stomach Cancer Pooling (StoP) Project
Source: Cancers (Basel). 2023 Aug 29;15(17):4319. doi: 10.3390/cancers15174319 (PMC10486543; doi:10.3390/cancers15174319)
Supplement: Supplementary file 1 [file cancers-15-04319-s001.zip]

Archive with 1 entries (1 files):
- cancers-2482754-supplementary.pdf
